# Supplementary material for: In Vitro and In Vivo Human Body Odor Analysis Method Using GO:PANI/ZNRs/ZIF−8 Adsorbent Followed by GC/MS
Source: Molecules. 2022 Jul 27;27(15):4795. doi: 10.3390/molecules27154795 (PMC9369976; doi:10.3390/molecules27154795)
Supplement: Supplementary file 1 [file molecules-27-04795-s001.zip]

Archive with 1 entries (1 files):
- molecules-1729764-supplementary.pdf
